# Supplementary material for: Raw milk cheeses from Beira Baixa, Portugal—A contributive study for the microbiological hygiene and safety assessment
Source: Braz J Microbiol. 2024 Apr 15;55(2):1759–72. doi: 10.1007/s42770-024-01332-y (PMC11153484; doi:10.1007/s42770-024-01332-y)
Supplement: Supplementary file 1 — Supplementary file1 (XLSX 27 kb) [file 42770_2024_1332_MOESM1_ESM.xlsx]

## Sheet: 1
Table S1: Listeria monocytogenes, Listeria spp., Escherichia coli, Salmonella spp. and Coagulase Positive Staphylococci in cured raw milk cheese from Beira Baixa region
Prod	Brand	Date	Region	Milk type	PDO	TEMPO EC cfu/g	E. coli AMR	Hemo E. coli	TEMPO STA cfu/g	Salm spp.	Listeria spp. (cfu/g)	MS	Reason for MS
1	1A	2022-10-11	Castelo Branco	Ewe and cow	N	9,3 × 10⁴	sensible	N	1,8 × 10²	Neg	Neg	U/PIH	E. coli + CPS
	1A	2022-10-21	Castelo Branco	Ewe and cow	N	2,8 × 10⁵	sensible	N	1,4 × 10²	Neg	Neg	U/PIH	E. coli + CPS
	1A	2023-01-06	Castelo Branco	Ewe and cow	N	2,2 × 10⁵	sensible	N	5,8 × 10²	Neg	Neg	U/PIH	E. coli + CPS
	1B	2023-10-11	Castelo Branco	Ewe, goat and cow	N	4,9 × 10⁴	sensible	N	2,8 × 10²	Neg	Neg	U/PIH	E. coli + CPS
	1B	2023-10-21	Castelo Branco	Ewe, goat and cow	N	2,9 × 10⁵	sensible	N	2,7 × 10²	Neg	Neg	U/PIH	E. coli + CPS
	1B	2023-03-03	Castelo Branco	Ewe, goat and cow	N	1,8 × 10⁵	sensible	N	4,9 × 10⁴	Neg	Lm (5.8E2)	U/PIH	E. coli + CPS + Lm
	1B	2023-03-15	Castelo Branco	Ewe, goat and cow	N	8,8 × 10⁴	sensible	N	3,0 × 10⁴	Neg	Lm (3.3E2)	U/PIH	E. coli + CPS + Lm
	1C	2022-10-11	Castelo Branco	Ewe	N	9,5 × 10²	sensible	N	5,9 × 10³	Neg	Neg	B	E. coli + CPS
	1C	2022-12-30	Castelo Branco	Ewe	N	2,5 × 10⁴	sensible	N	32	Neg	Neg	U/PIH	E. coli + CPS
	1C	2023-01-13	Castelo Branco	Ewe	N	5,7 × 10³	sensible	N	< 10	Neg	Li (10)	B	E. coli + Li
	1D	2022-11-25	Castelo Branco	Ewe	Y	2,1 × 10⁶	sensible	N	2,4 × 10²	Neg	Neg	U/PIH	E. coli + CPS
	1D	2023-04-23	Castelo Branco	Ewe	Y	5,3 × 10³	sensible *	N	10	Neg	Neg	B	E. coli + CPS
	1E	2022-11-25	Castelo Branco	Ewe and goat	Y	6,7 × 10³	sensible	N	1,4 × 10³	Neg	Neg	B	E. coli + CPS
	1E	2023-04-23	Castelo Branco	Ewe and goat	Y	2,1 × 10³	AMP, AMC	N	< 10	Neg	Neg	B	E. coli
2	2A	2022-10-11	Fundão	Ewe	Y	2,1 × 10³	sensible	N	1,0 × 10³	Neg	Neg	B	E. coli + CPS
	2A	2022-12-30	Fundão	Ewe	Y	1,1 × 10³	sensible	N	1,0 × 10³	Neg	Neg	B	E. coli + CPS
	2A	2023-01-27	Fundão	Ewe	Y	< 10	sensible	N	45	Neg	Neg	B	CPS
	2B	2022-10-11	Fundão	Ewe	N	1,9 × 10³	sensible	N	45	Duisburg	Neg	U/PIH	E. coli + CPS + Salm spp.
	2B	2022-10-22	Fundão	Ewe	N	8,3 × 10²	AMP, AMC, TET	N	20	Neg	Neg	B	E. coli + CPS
	2B	2022-10-22	Fundão	Ewe	N	4,3 × 10³	TET	N	73	Neg	Neg	B	E. coli + CPS
	2B	2022-11-05	Fundão	Ewe	N	6,3 × 10⁴	sensible	N	5,0 × 10³	Neg	Neg	U/PIH	E. coli + CPS
	2B	2023-01-27	Fundão	Ewe	N	4,4 × 10²	AMP, SMX	N	4,8 × 10²	Neg	Neg	B	E. coli + CPS
	2C	2022-10-11	Fundão	Ewe and cow	N	2,6 × 10³	sensible	N	1,7 × 10³	Neg	Neg	B	E. coli + CPS
	2C	2023-01-06	Fundão	Ewe and cow	N	1,0 × 10³	sensible	N	59	Neg	Neg	B	E. coli + CPS
	2C	2023-04-20	Fundão	Ewe and cow	N	< 10	AMP, AMC *	N	10	Neg	Neg	B	CPS
	2D	2023-01-06	Fundão	Goat	N	10	sensible	Y	4,0 × 10³	Neg	Neg	U/PIH	ExPEC + CPS
	2D	2023-03-03	Fundão	Goat	N	71	AMP, TET, CHL, SMX	N	< 10	Neg	Neg	U/PIH	ExPEC
	2D	2023-03-21	Fundão	Goat	N	< 10	sensible	N	7,9 × 10²	Neg	Neg	B	CPS
	2E	2023-01-12	Fundão	Ewe and goat	Y	86	AMP	N	2,6 × 10²	Neg	Neg	B	E. coli + CPS
	2E	2023-03-03	Fundão	Ewe and goat	Y	10	sensible	N	99	Neg	Neg	B	E. coli + CPS
	2E	2023-03-21	Fundão	Ewe and goat	Y	10	sensible	N	< 10	Neg	Neg	B	E. coli
	2F	2022-10-11	Fundão	Ewe	N	< 10	sensible	N	< 10	Neg	Neg	S	-
	2F	2022-11-05	Fundão	Ewe	N	1,5 × 10³	sensible	N	4,4 × 10³	Neg	Neg	B	E. coli + CPS
	2F	2023-01-14	Fundão	Ewe	N	4,3 × 10²	TET, TMP	N	3,1 × 10²	Neg	Li (10)	B	E. coli + CPS + Li
	2G	2022-12-09	Fundão	Ewe and goat	N	1,4 × 10²	sensible	N	1,1 × 10⁴	Neg	Li (10)	U/PIH	E. coli + CPS + Li
	2G	2023-01-15	Fundão	Ewe and goat	N	< 10	sensible	N	< 10	Neg	Li (10)	B	Li
	2G	2023-03-21	Fundão	Ewe and goat	N	45	sensible	N	< 10	Neg	Neg	B	E. coli
	2H	2022-12-09	Fundão	Goat	N	< 10	sensible	N	2,4 × 10³	Neg	Neg	B	CPS
	2H	2023-03-21	Fundão	Goat	N	2,6 × 10²	sensible	N	1,0 × 10³	Neg	Neg	B	E. coli + CPS
	2H	2023-04-10	Fundão	Goat	N	21	TET *	N	2,5 × 10⁴	Neg	Neg	U/PIH	E. coli + CPS
	2I	2022-12-12	Fundão	Ewe and goat	Y	21	sensible	N	< 10	Neg	Neg	B	E. coli
	2I	2023-03-19	Fundão	Ewe and goat	Y	< 10	sensible	N	< 10	Neg	Neg	S	-
	2I	2023-04-02	Fundão	Ewe and goat	Y	21	sensible *	N	< 10	Neg	Neg	B	E. coli
	2J	2022-12-12	Fundão	Goat	N	21	sensible	N	3,1 × 10³	Neg	Neg	B	E. coli + CPS
	2J	2023-03-19	Fundão	Goat	N	10	sensible	N	20	Neg	Neg	B	E. coli + CPS
	2J	2023-04-02	Fundão	Goat	N	1,0 × 10³	sensible *	N	4,3 × 10³	Neg	Neg	B	E. coli + CPS
	2K	2023-04-29	Fundão	Ewe	Y	< 10	sensible	N	< 10	Neg	Neg	S	-
	2K	2023-05-01	Fundão	Ewe	Y	< 10	ND	ND	< 10	Neg	Neg	S	-
	2K	2023-05-01	Fundão	Ewe	Y	< 10	ND	ND	< 10	Neg	Neg	S	-
3	3A	2022-11-05	Seia	Ewe	N	< 10	AMC	N	10	Neg	Neg	B	CPS
	3A	2023-01-06	Seia	Ewe	N	< 10	ND	ND	< 10	Neg	Neg	S	-
	3A	2023-01-27	Seia	Ewe	N	< 10	ND	ND	< 10	Neg	Neg	S	-
4	4A	2022-11-13	Castelo Branco	Ewe and goat	N	1,0 × 10³	sensible	N	< 10	Neg	Neg	B	E. coli
	4A	2023-04-02	Castelo Branco	Ewe and goat	N	< 10	ND	ND	< 10	Neg	Neg	S	-
	4A	2023-04-16	Castelo Branco	Ewe and goat	N	21	sensible *	N	< 10	Neg	Neg	B	E. coli
	4B	2022-12-09	Castelo Branco	Goat	N	3,4 × 10³	sensible	N	< 10	Neg	Neg	B	E. coli
	4B	2023-03-27	Castelo Branco	Goat	N	< 10	sensible	N	< 10	Neg	Neg	S	-
	4B	2023-04-10	Castelo Branco	Goat	N	< 10	sensible *	N	< 10	Neg	Neg	S	-
	4C	2022-12-30	Castelo Branco	Ewe and goat	Y	< 10	TET, SMX *	N	< 10	Neg	Neg	S	-
	4C	2023-01-06	Castelo Branco	Ewe and goat	Y	2,6 × 10²	sensible	N	10	Neg	Neg	B	E. coli + CPS
	4C	2023-03-03	Castelo Branco	Ewe and goat	Y	1,5 × 10³	sensible	N	< 10	Neg	Neg	B	E. coli
	4C	2023-04-29	Castelo Branco	Ewe and goat	Y	2,6 × 10²	sensible	N	< 10	Neg	Neg	B	E. coli
	4D	2022-12-30	Castelo Branco	Ewe	Y	10	sensible	N	21	Neg	Neg	B	E. coli + CPS
	4D	2023-01-06	Castelo Branco	Ewe	Y	3,0 × 10⁴	sensible	N	< 10	Neg	Neg	U/PIH	E. coli
	4D	2023-01-27	Castelo Branco	Ewe	Y	1,0 × 10³	sensible	N	< 10	Neg	Neg	B	E. coli
	4D	2023-04-29	Castelo Branco	Ewe	Y	< 10	sensible	N	< 10	Neg	Neg	S	-
	4E	2022-12-09	Castelo Branco	Ewe and goat	Y	10	sensible	N	10	Neg	Neg	B	E. coli + CPS
	4E	2023-03-15	Castelo Branco	Ewe and goat	Y	< 10	sensible	N	< 10	Neg	Neg	S	-
	4E	2023-04-10	Castelo Branco	Ewe and goat	Y	< 10	AMP, AMC *	N	< 10	Neg	Neg	S	-
5	5A	2022-11-25	Castelo Branco	Ewe	N	3,4 × 10³	sensible	N	10	Neg	Neg	B	E. coli + CPS
	5A	2022-12-03	Castelo Branco	Ewe	N	10	sensible	N	30	Neg	Neg	B	E. coli + CPS
	5A	2023-01-27	Castelo Branco	Ewe	N	1,7 × 10²	sensible	N	< 10	Neg	Neg	B	E. coli
	5B	2022-12-09	Castelo Branco	Ewe and goat	N	< 10	AMP, TET	N	10	Neg	Neg	B	CPS
	5B	2023-01-27	Castelo Branco	Ewe and goat	N	21	sensible	N	3,3 × 10²	Neg	Neg	B	E. coli + CPS
	5B	2022-12-03	Castelo Branco	Ewe and goat	N	< 10	AMC	N	< 10	Neg	Neg	S	-
	5C	2023-01-27	Castelo Branco	Goat	N	< 10	TET	N	10	Neg	Neg	B	CPS
	5C	2023-04-20	Castelo Branco	Goat	N	5,0 × 10⁵	sensible *	N	3,7 × 10³	Neg	Neg	U/PIH	E. coli + CPS
	5C	2023-05-05	Castelo Branco	Goat	N	9,3 × 10⁴	ND	ND	1,4 × 10²	Neg	Neg	U/PIH	E. coli + CPS
6	6A	2022-11-25	Castelo Branco	Goat	N	1,7 × 10³	sensible	N	3,4 × 10³	Neg	Neg	B	E. coli + CPS
	6A	2022-12-03	Castelo Branco	Goat	N	2,1 × 10⁴	sensible	N	2,1 × 10⁴	Neg	Neg	U/PIH	E. coli + CPS
	6A	2023-01-18	Castelo Branco	Goat	N	21	TET	N	< 10	Neg	Neg	B	E. coli
	6B	2022-12-03	Castelo Branco	Ewe and goat	N	5,2 × 10²	AMP, AMC	N	1,0 × 10³	Neg	Neg	B	E. coli + CPS
	6B	2023-01-27	Castelo Branco	Ewe and goat	N	6,8 × 10³	sensible	N	4,0 × 10²	Neg	Lm (>4.5E3)	U/PIH	E. coli + CPS + Lm
	6B	2023-03-03	Castelo Branco	Ewe and goat	N	8,3 × 10²	TET	N	21	Neg	Neg	B	E. coli + CPS
	6B	2023-03-27	Castelo Branco	Ewe and goat	N	10	AMC	N	1,0 × 10³	Neg	Neg	B	E. coli + CPS
	6C	2022-12-09	Castelo Branco	Ewe	N	> 4,9 × 10⁶	sensible	N	55	Neg	Neg	U/PIH	E. coli + CPS
	6C	2023-03-03	Castelo Branco	Ewe	N	3,7 × 10³	sensible	N	33	Neg	Neg	B	E. coli + CPS
	6C	2023-03-29	Castelo Branco	Ewe	N	10	sensible	N	10	Neg	Neg	B	E. coli + CPS
7	7A	2022-11-12	Covilhã	Ewe, goat and cow	N	9,1 × 10³	sensible	N	2,1 × 10²	Neg	Neg	B	E. coli + CPS
	7A	2023-03-17	Covilhã	Ewe, goat and cow	N	2,4 × 10⁴	AMP, TET	N	1,0 × 10³	Neg	Neg	U/PIH	E. coli + CPS
8	8A	2022-12-03	Fundão	Ewe	N	< 10	sensible	N	10	Neg	Neg	B	CPS
	8A	2022-12-09	Fundão	Ewe	N	< 10	sensible	N	< 10	Neg	Neg	S	-
	8A	2023-01-18	Fundão	Ewe	N	73	TET	N	< 10	Neg	Neg	B	E. coli
	8B	2022-12-09	Fundão	Ewe and goat	Y	1,4 × 10²	ND	ND	5,7 × 10²	Neg	Neg	B	E. coli + CPS
	8B	2023-01-18	Fundão	Ewe and goat	Y	< 10	TET	N	57	Neg	Neg	B	CPS
	8B	2023-03-29	Fundão	Ewe and goat	Y	1,6 × 10²	AMP, TET, SMX	N	3,7 × 10⁴	Neg	Neg	U/PIH	ExPEC + CPS
9	9A	2023-12-19	Covilhã	Ewe and goat	N	7,3 × 10²	sensible	N	< 10	Neg	Lm (10)	B	E. coli + Lm
	9A	2023-12-19	Covilhã	Ewe and goat	N	3,1 × 10³	sensible	N	< 10	Neg	Neg	B	E. coli
* TMP (Trimetropim) was not tested
Prod- Producer				neg- negative				EC- E. coli			STA- Coagulase positive Staphylococcus
Lm- Listeria monocytogenes				cfu/g- colony-forming unit per gram				AMP- Ampicillin			Salm- Salmonella
Li- Listeria innocua				ExPEC- Extraintestinal Pathogenic E. coli				AMC- Amoxicillin-Clavulanic Acid
N- No				MS- Microbiological safety classification				CHL- Chloramphenicol
Y- Yes				U/PIH- unsatisfactory/potential injurious to health				TET- Tetracycline
ND- Not Determined				B-borderline				TMP- Trimethoprim
PDO-Protected Designation of Origin				S-satisfactory				SMX- Sulfamethoxazole

## Sheet: 2
Table S1: Listeria monocytogenes, Listeria spp., pathogenic Escherichia coli, Salmonella spp. and Coagulase Positive Staphylococci in cured raw milk cheeses from Beira Baixa region
Brand	E. coli AMR	Hemo E. coli	E. coli pathotype	E. coli serotype	E. coli ST	Salm spp. serotype	Salm spp. ST	Listeria spp. ST	ENA Run accession
1B	-	-	-	-	-	-	-	Lm ST5	ERR12164885
1B	-	-	-	-	-	-	-	Lm ST5	ERR12164886
1C	-	-	-	-	-	-	-	Li ST603	ERR12164882
2B	-	-	-	-	-	Duisburg	ST4046	-	ERR12322620
2D	sensible	Y	ExPEC	O175:H16	14755	-	-	-	ERR12322527
2D	AMP, TET, CHL, SMX	N	ExPEC	OND:H11	155	-	-	-	ERR12322522
2F	-	-	-	-	-	-	-	Li ST492	ERR12164884
2G	-	-	-	-	-	-	-	Li ST492	ERR12164888
2G	-	-	-	-	-	-	-	Li ST492	ERR12164887
6B	-	-	-	-	-	-	-	Lm ST1	ERR12164883
8B	AMP, TET, SMX	N	ExPEC	O4:H6	362	-	-	-	ERR12322529
9A	-	-	-	-	-	-	-	Lm ST7	ERR12164881
	Lm- Listeria monocytogenes				AMP- Ampicillin
	Li- Listeria innocua				CHL- Chloramphenicol
	ExPEC- Extraintestinal E. coli				TET- Tetracycline
	ST- Sequence Type				SMX- Sulfamethoxazole
	AMR- Antimicrobial resistance
	Y- Yes				ENA- European Nucleotide Archive
	N-No				OND- O antigen not determined
	Hemo- Hemolytic
	Salm- Salmonella
